# Supplementary material for: Minor Non-Disabling Stroke Patients with Large Vessel Severe Stenosis or Occlusion Might Benefit from Thrombolysis
Source: Brain Sci. 2021 Jul 19;11(7):945. doi: 10.3390/brainsci11070945 (PMC8306755; doi:10.3390/brainsci11070945)
Supplement: Supplementary file 1 [file brainsci-11-00945-s001.zip]

Archive with 1 entries (1 files):
- brainsci-1252607-supplementary.pdf
